# Supplementary material for: Evaluation of Adsorption Ability of Lewatit® VP OC 1065 and Diaion™ CR20 Ion Exchangers for Heavy Metals with Particular Consideration of Palladium(II) and Copper(II)
Source: Molecules. 2024 Sep 15;29(18):4386. doi: 10.3390/molecules29184386 (PMC11434107; doi:10.3390/molecules29184386)
Supplement: Supplementary file 1 [file molecules-29-04386-s001.zip]

Archive with 1 entries (1 files):
- molecules-3149255-supplementary.pdf
